# Supplementary material for: The Evolution of Lipidomics during Oil Accumulation of Plukenetia volubilis Seeds
Source: Plants (Basel). 2024 Aug 8;13(16):2193. doi: 10.3390/plants13162193 (PMC11360747; doi:10.3390/plants13162193)
Supplement: Supplementary file 1 [file plants-13-02193-s001.zip › Supplementary Table S1.xlsx]

## Sheet: Table S1
		Peak area
Name	InChIKey	15 DAF-1	15 DAF-2	15 DAF-3	70 DAF-1	70 DAF-2	70 DAF-3	110 DAF-1	110 DAF-2	110 DAF-3	QC-1	QC-2	QC-3
TAG(18:3/18:3/18:3)	NOUYRNHHMSLWCI-HQZGDWGUSA-N	1.3369e+08	7.598e+07	1.32037e+07	2.27978e+08	6.45245e+07	1.38796e+08	35629818138	51075011635	46481960381	29379215376	28743449403	29153294715
TAG(18:2/18:2/18:3)	AGCXWXCIGWPQGW-FBIPNAFWSA-N	827564778	5.66259e+08	6.53458e+08	1250364408	4.1625e+08	5.9898e+08	24298105825	24622149487	20246406181	60756564869	55936551693	54243940061
TAG(18:1/18:1/18:2)	XIKRLPVGWJXBJH-QFACYJBGSA-N	1.33971e+08	9.48068e+07	1.08835e+08	1.46764e+08	4.97434e+07	6.14244e+07	22582209816	23687071443	17863527158	24647204521	19875307664	19696638671
TAG(18:1/18:1/18:1)	JSSROPRCXOAGCW-BUTYCLJRSA-N	4.35141e+07	3.17029e+07	4.09607e+07	5.35266e+07	1.962e+07	2.14466e+07	8354512585	8525803887	7093250024	9230251949	8364328458	9159327256
TAG(16:0/18:2/18:3)	DWJFHJOYYJJEBL-IXXGKOKVSA-N	3.31015e+08	2.26948e+08	2.60304e+08	4.0789e+08	1.87739e+08	2.30184e+08	6538178123	6746507593	5108849318	5240680452	5046802339	5103719399
TAG(16:0/18:1/18:2)	PFTMZNUFSPJEJR-KDHVXLOFSA-N	9.52919e+07	7.23489e+07	7.28109e+07	6.26877e+07	3.21677e+07	3.17633e+07	5349884587	5959481863	5458930901	6159973863	5699549687	5549805288
TAG(18:0/18:2/18:2)	HYSWMQSYZBDPTN-JBDHXXOQSA-N	1.72129e+08	1.25826e+08	1.67714e+08	2.12017e+08	8.16941e+07	8.33153e+07	3193954119	2965016098	2820138619	4.57148e+08	3143297833	2547529569
TAG(16:0/18:2/18:2)	UAWKISGGTGCUMP-HTUQFOBESA-N	8.44211e+07	1.66235e+08	1.00129e+08	9.40371e+07	1.15303e+08	1.44746e+08	1336072598	1331552947	1534376343	1008749083	1162161030	8.79871e+08
TAG(18:2/18:3/20:0)	GJYWRTRBKKWXJH-GMAMBWCUSA-N	5.49479e+07	3.86273e+07	9.63796e+07	8.14245e+07	17477289	2.77013e+07	2725132199	2610396506	2216146768	2843564902	1721167465	1766702424
TAG(18:2/18:2/20:0)	WADZBPWMGIYJSB-NESNIKJCSA-N	2.68471e+07	1.8119e+07	2.30231e+07	2.97562e+07	8.44356e+06	1.10606e+07	1650827509	1729493000	1516401655	2242824178	1213073081	1313097833
TAG(18:0/18:1/18:1)	HWYGJLSOHLGKDX-UZTWDUGDSA-N	0	0	0	0	0	0	1621018989	1683761995	1465615016	1874302028	1780832770	1902808602
TAG(18:2/18:3/20:2)	YOWXWNBKOQQXFV-XIWAIMPBSA-N	3.18189e+07	2.62653e+07	2.78079e+07	2.15296e+07	1.37537e+07	1.41351e+07	1122653164	1121750820	1099000144	7.65091e+08	7.44054e+08	7.61922e+08
TAG(18:1/18:2/20:0)	ZVFWNKHIWUNGLF-RUAITIBSSA-N	7.222e+06	5.41053e+06	7.11158e+06	2.30157e+07	3.07014e+06	3.63885e+06	745278950	820008514	1404313982	6.85616e+08	6.73687e+08	7.19639e+08
TAG(18:1/18:2/20:1)	HJTVQGCEWGLLJL-VCFWUCCFSA-N	1.46845e+07	1.12856e+07	1.37051e+07	1.84277e+07	4.94057e+06	7.37755e+06	8.4378e+08	8.50315e+08	843834526	6.63197e+08	8.15186e+08	8.55657e+08
TAG(16:3/18:2/18:2)	HUACOWKXBAVQTN-JUQOCKITSA-N	2.85908e+06	2.14132e+06	1.94589e+06	5.06617e+06	4.36491e+06	3.05193e+06	6.89826e+08	6.96723e+08	6.3574e+08	4.8619e+08	4.45037e+08	4.22044e+08
TAG(18:2/18:3/20:1)	KWDFSTOEAOSHSH-ZDBFOZFESA-N	1.35727e+08	102190124	1.02811e+08	1.35598e+08	3.16323e+07	5.80296e+07	6.62685e+08	5.46803e+08	7.54407e+08	5.37886e+08	7.77376e+08	9.11323e+08
TAG(16:0/18:0/18:1)	RBJMAKBTUZSIDN-QOCHGBHMSA-N	3.01378e+07	2.22919e+07	0	0	0	0	5.10551e+08	6.22975e+08	5.24715e+08	580388201	5.61584e+08	6.17321e+08
TAG(18:1/18:1/20:1)	DVVVWSWPMOHCJM-ANKPWZAQSA-N	5.92946e+06	4.3444e+06	5.18408e+06	8.97413e+06	1.44953e+06	2.16438e+06	5.38421e+08	5.26908e+08	5.21901e+08	4.46682e+08	5.2413e+08	6.08403e+08
TAG(18:3/18:3/20:2)	JFJICFJAXQQZBT-FQPIOCHLSA-N	25192644	1.82999e+07	1.39915e+07	4.87124e+07	7.59048e+06	2.8104e+07	6.95836e+08	6.58402e+08	2.11958e+08	4.20864e+08	6.23635e+08	1.69924e+08
TAG(18:2/18:2/22:0)	LCPFHHNXCYYAIZ-NESNIKJCSA-N	1.25876e+06	1.39944e+06	1.15799e+06	1.25736e+06	761197	1.25687e+06	296836940	3.62451e+08	3.01768e+08	2.05244e+08	2.11266e+08	2.17882e+08
TAG(18:1/18:1/20:0)	GYPCYQZGNPPXQY-XFUYORNGSA-N	1.75462e+06	894259	1.58513e+06	1.73248e+06	507110	692155	2.71844e+08	339021700	2.55711e+08	3.31894e+08	3.15248e+08	3.12835e+08
TAG(16:1/18:2/18:2)	DZUGWYNHCGIUTA-JJZGRHHDSA-N	1.10408e+06	6.258e+06	70521	139996	248439	3.3847e+06	2.24017e+08	2.16283e+08	2.95161e+08	7.26486e+07	6.30607e+07	6.36368e+07
TAG(18:2/18:2/22:1)	DNQCPAWPXCFKBG-TYQMJMRLSA-N	1.06414e+07	5.21441e+06	8.95918e+06	8.24235e+06	3.81384e+06	4.55633e+06	1.6146e+08	1.64281e+08	1.70706e+08	1.73774e+08	1.63254e+08	1.68445e+08
TAG(18:2/18:2/20:1)	MZJGFVJFQXOVOT-DYVGUZTPSA-N	3.1771e+07	2.57038e+07	3.31384e+07	3.42356e+07	8.30781e+06	1.48229e+07	1.67247e+08	1.52073e+08	1.73597e+08	2.08907e+08	2.0072e+08	2.00126e+08
TAG(18:1/18:2/22:0)	REWHXIGYTWQEOU-RUAITIBSSA-N	8.03213e+06	6.4128e+06	8.04697e+06	9.62091e+06	5.61252e+06	4.99235e+06	1.10185e+08	2.11043e+08	1.10345e+08	1.17196e+08	1.01563e+08	2.07839e+08
TAG(16:3/18:3/18:3)	LDJILMZINOCQIS-HQZGDWGUSA-N	676767	258520	372223	0	330889	261064	1.36537e+08	1.32636e+08	107576314	4.9327e+06	4.31635e+06	5.26101e+06
TAG(16:0/16:0/20:3)	YQQLYNBUCCDBQS-KHHQKNGWSA-N	4.31077e+07	3.42391e+07	3.85831e+07	8.73183e+07	2.9553e+07	2.90507e+07	1.09812e+08	1.28317e+08	1.0842e+08	1.20105e+08	1.19218e+08	1.26093e+08
TAG(18:1/18:1/22:0)	CDMARTCICGPDST-XFUYORNGSA-N	5.04664e+06	2.66284e+06	4.981e+06	787287	2.72778e+06	2.45675e+06	5.70251e+07	6.53839e+07	1.87776e+08	4.88948e+07	9.76008e+07	9.10471e+07
TAG(16:1/18:3/18:3)	SAKXPJDNWZNORC-YZMANTQLSA-N	0	2.38053e+06	28272.3	90429.6	0	0	7.92077e+07	6.80556e+07	127686859	1.37753e+07	1.29767e+07	1.2555e+07
TAG(18:3/18:3/20:3)	ORSNOZMDCVFKLU-WKGHQMCJSA-N	4.56671e+06	3.58984e+06	3.95166e+06	5.4029e+06	2.6578e+06	3.0328e+06	1.03048e+08	1.06269e+08	0	311819	2.16205e+06	762834
TAG(18:3/18:3/22:0)	XYHRSSLVWRXUAE-SIHFARKASA-N	553783	1.16522e+06	341775	973128	209887	1.14342e+06	6.9062e+07	6.93647e+07	6.75161e+07	2.8957e+07	3.51864e+07	2.60659e+07
TAG(18:3/18:3/20:1)	JFPBRMHHQMMKDM-HPKUYIHSSA-N	6.01499e+06	3.83251e+06	6.52903e+06	7.03932e+06	2.67687e+06	1.97757e+06	3.85764e+07	3.22556e+07	1.06579e+08	1.05308e+07	5.31151e+07	9.00036e+06
TAG(18:0/18:2/20:0)	PQUKJSSDRGTJHS-KLUMMZMFSA-N	2.77281e+06	1.81373e+06	2.87557e+06	3.26278e+06	791484	1.27446e+06	5.26381e+07	6.94197e+07	5.09352e+07	6.4529e+07	7.54491e+07	6.08468e+07
TAG(16:1/18:1/18:1)	LUMXEMCKOBNHRP-OQGVBXIJSA-N	4.1577e+07	3.61804e+07	3.44316e+07	3.28285e+07	1.96616e+07	1.82145e+07	5.52413e+07	5.63937e+07	5.78158e+07	7.514e+07	7.22632e+07	7.5385e+07
TAG(16:0/20:5/20:5)	QTNYDZPWHCXVJM-HTSKAZOUSA-N	72499.4	0	780198	1.44889e+06	55874	5.71383e+06	3.12845e+07	2.82782e+07	5.89907e+07	1.01053e+07	1.09308e+07	1.01975e+07
TAG(18:2/18:2/18:2)	YLJZNIRHIYWHQC-CRDRQGJOSA-N	9.24917e+07	7.56211e+07	8.32425e+07	1.11076e+08	6.30741e+07	8.16677e+07	2.79368e+07	3.48499e+07	5.05523e+07	5.76674e+07	7.09149e+07	4.81344e+07
TAG(16:1/18:0/18:0)	JUQOXGTWDFVJHQ-OVXWJCGASA-N	44184.8	0	72881.8	88333.1	0	0	2.36251e+07	4.54002e+07	3.66647e+07	4.14072e+07	2.9545e+07	3.8915e+07
TAG(18:0/18:1/18:2)	YELCKHLYVOPWQI-RVWOKPPWSA-N	140390	206318	323838	697805	1.92535e+06	2.11535e+06	3.50749e+07	4.33999e+07	1.11211e+07	6.90401e+07	2.74907e+07	2.38005e+07
TAG(16:3/20:0/20:0)	BCAKOAGJQQLWAC-XCXJLBIRSA-N	1.67867e+06	1.00549e+06	1.71673e+06	2.39028e+06	1.17985e+06	1.46032e+06	2.8673e+07	3.50024e+07	2.56244e+07	4.34973e+07	4.42639e+07	4.40847e+07
TAG(18:1/18:2/18:3)	PXFPBVBCKXAEFP-QZOFRBEOSA-N	516622	0	1.43502e+06	9.44973e+06	2.04854e+07	0	1.57769e+07	2.03954e+07	2.45048e+07	1.94147e+06	4.6055e+06	4.51581e+06
TAG(18:2/18:3/22:0)	HBONMNPBGDWWOT-GMAMBWCUSA-N	2.72384e+06	3.83756e+06	3.64769e+06	3.3659e+06	3.31266e+06	2.81055e+06	1.44415e+07	2.07112e+07	1.76557e+07	8.22551e+06	1.45193e+07	2.43059e+07
TAG(16:1/16:1/18:1)	YAZXQAFZIYKZEV-HWDPTEACSA-N	896598	337954	778878	430718	144634	40988.5	1.14069e+07	1.83913e+07	1.86809e+07	1.65924e+07	1.91455e+07	1.7529e+07
TAG(18:1/18:2/18:2)	POVFMDGBZDJLAN-BHFHHPLZSA-N	1.15371e+07	6.57513e+06	6.45602e+06	1.68532e+07	4.57868e+06	5.09391e+06	2.06168e+07	1.9439e+07	5.49897e+06	5.10051e+06	5.91417e+06	4.98807e+06
TAG(16:0/22:1/22:1)	QMXHQBNAUZJAJM-SZDCHMHBSA-N	0	0	0	0	0	0	1.37084e+07	1.49214e+07	1.49236e+07	8.37426e+06	8.48605e+06	9.43389e+06
TAG(16:2/18:3/18:3)	ZUUAIGFZEGVGRM-YHFHYXTNSA-N	810406	4.60785e+06	758158	1.47189e+06	2.11037e+06	3.23161e+06	9.51085e+06	9.6835e+06	2.34454e+07	6.25141e+06	0	571825
TAG(16:0/16:0/18:2)	KELXZWJUGNROKO-OCGDUTRDSA-N	87857.5	0	206545	241815	0	0	1.22339e+07	1.2557e+07	9.3324e+06	1.46525e+07	1.07645e+07	9.20472e+06
TAG(18:0/18:1/22:0)	HTEKPEUBHXJJTE-FLFQWRMESA-N	256301	625677	177702	129384	173807	912408	1.2263e+07	8.00201e+06	1.35998e+07	5.0722e+06	5.82581e+06	3.16125e+06
TAG(18:2/18:3/18:3)	XCBDYYPMQUVIAE-FWPKVRRPSA-N	4.32421e+07	3.28162e+07	2.6309e+07	7.00743e+07	2.72752e+07	5.35334e+07	1.12913e+07	1.07545e+07	9.44927e+06	1.58564e+08	8.1901e+06	1.57777e+08
TAG(16:0/18:3/18:3)	NUMGWLDQAIBJJN-OTCCWULISA-N	41968.9	250683	8088.34	23286.5	40975.7	665610	9.59681e+06	7.95707e+06	9.47969e+06	3.81117e+06	4.79411e+06	2.24226e+06
TAG(16:0/18:1/18:1)	NJWLXJXDVKOEOP-IKJQKJQYSA-N	0	269414	0	92765	74411	573795	8.82013e+06	6.56604e+06	8.56253e+06	1.0046e+07	893488	1.42536e+06
TAG(16:2/18:0/18:0)	ITLXAKRPHRIGND-XDSDTPRASA-N	0	157808	0	0	0	0	6.40035e+06	8.86221e+06	5.9061e+06	1.53097e+07	15054802	3.197e+06
TAG(16:0/16:0/18:1)	ZKEWGTVAIGJNBK-QOCHGBHMSA-N	5.38896e+06	3.11659e+06	5.83618e+06	2.32481e+06	1.91701e+06	1.69521e+06	5.22679e+06	7.30455e+06	8.62097e+06	8.98545e+06	6.7825e+06	6.70397e+06
TAG(20:1/20:1/20:1)	XKXYLRHFXANGHG-IUPFWZBJSA-N	91731.7	99032.8	34236.8	479357	457994	451303	1.6862e+07	1.78272e+07	1.72772e+07	1.45495e+07	1.35924e+07	1.44291e+07
TAG(16:2/18:2/18:2)	GOOWHOLGCYSMJZ-RMLMUKSQSA-N	2.53731e+06	2.32952e+06	2.0519e+06	272562	808110	22896.7	0	0	1.74103e+07	651395	1.02912e+06	675524
TAG(18:0/18:0/18:1)	CXVKBFLPGNGMQW-QOCHGBHMSA-N	1.35221e+06	873908	1.46818e+06	1.70943e+06	946879	1.03935e+06	5.60431e+06	5.98224e+06	5.5707e+06	1.22166e+07	1.37274e+07	1.22295e+07
TAG(18:0/18:0/20:1)	XCJBYQXUCQJPCZ-FVDSYPCUSA-N	320485	133031	292363	46728.8	199822	139985	3.90602e+06	4.70619e+06	5.84044e+06	1.55213e+06	2.0339e+06	1.33983e+06
TAG(16:0/16:0/18:3)	HYHJGWYDGMFVSK-AAPVPQQHSA-N	6.16896e+06	6.27297e+06	5.84039e+06	2.40098e+06	2.75329e+06	1.83101e+06	0	0	1.14355e+07	0	0	0
TAG(18:0/18:1/20:0)	LXPJIWPRELJYCD-FLFQWRMESA-N	971245	345753	1.26663e+06	355691	180713	454601	1.19011e+06	2.14322e+06	537774	2.28226e+06	3.75622e+06	2.13927e+06
TAG(18:1/18:1/18:3)	UJDONMWTIRBOTM-VORWTQTRSA-N	4.05524e+06	1.23543e+07	2.19082e+06	1.1639e+07	6.09659e+06	1.37171e+07	830847	935369	755918	5.94155e+06	2.14332e+06	720899
TAG(18:0/18:0/18:0)	DCXXMTOCNZCJGO-UHFFFAOYSA-N	1.28135e+06	923464	835019	1.61542e+06	601933	474406	0	684990	882093	3.35071e+06	3.32701e+06	3.362e+06
