# Supplementary material for: The Evolution of Lipidomics during Oil Accumulation of Plukenetia volubilis Seeds
Source: Plants (Basel). 2024 Aug 8;13(16):2193. doi: 10.3390/plants13162193 (PMC11360747; doi:10.3390/plants13162193)
Supplement: Supplementary file 1 [file plants-13-02193-s001.zip › Supplementary Table S2.xlsx]

## Sheet: Table S2
		Peak area
Name	InChIKey	15 DAF-1	15 DAF-2	15 DAF-3	70 DAF-1	70 DAF-2	70 DAF-3	110 DAF-1	110 DAF-2	110 DAF-3	QC-1	QC-2	QC-3
DAG(18:2/18:3)	PGXBELQFNRPKBC-DYXXURTGSA-N	3.22001e+07	2.40827e+07	2.0448e+07	1.32852e+08	9.4449e+07	1.23758e+08	18209593580	15484185043	13877368109	4314085472	4138469361	3953467111
DAG(18:2/18:2)	MQGBAQLIFKSMEM-MAZCIEHSSA-N	8.62375e+07	8.13612e+07	6.49229e+07	1.00055e+08	9.46176e+07	1.08184e+08	13808993676	13183081578	11158487565	5206521163	4866440797	4502559098
DAG(16:0/18:2)	SVXWJFFKLMLOHO-BCTRXSSUSA-N	1.57147e+08	1.28852e+08	1.13816e+08	1.19356e+08	1.43994e+08	1.63059e+08	3581384388	3432470717	3003156042	1937977813	1791318612	1740680919
DAG(18:1/18:2)	BLZVZPYMHLXLHG-RQOIEFAZSA-N	1.55054e+07	1.46754e+07	1.446e+07	3.43088e+07	3.4644e+07	3.59754e+07	3134980558	2878395792	2206870071	1421337476	1283596824	1099809630
DAG(18:0/18:2)	AJMZUFBKADIAKC-MLWYYCKJSA-N	1.93092e+07	1.74585e+07	1.60441e+07	2.20546e+07	1.6266e+07	1.78124e+07	2390259280	2262312816	1489604835	9.3804e+08	8.6627e+08	8.32921e+08
DAG(18:3/18:3)	RAPBJBKXYYMYAY-YTWBPVBXSA-N	1.43817e+06	2.10917e+06	530200	1.43428e+07	9.1568e+06	1.0412e+07	2798186676	5.73389e+08	1927005648	109563817	3.21652e+08	2.9844e+08
DAG(18:1/18:1)	AFSHUZFNMVJNKX-CLFAGFIQSA-N	2.78054e+07	2.42378e+07	2.08456e+07	2.24103e+07	1.68913e+07	2.55496e+07	9.99673e+08	9.18247e+08	4.4423e+08	2.74564e+08	3.54041e+08	3.59966e+08
DAG(22:0/18:3)	CWDIHCJFCPROQT-RCFYAYCCSA-N	517002	408134	49819.2	369727	254531	757074	6.69071e+07	6.24314e+07	5.39163e+07	14726112	1.38512e+07	1.26214e+07
DAG(22:0/18:2)	XRTUUFUWPZJACM-FTXUBOSRSA-N	1.16658e+06	3.45776e+06	2.14737e+06	4.41763e+06	2.51108e+06	3.65482e+06	1.9789e+07	1.86182e+07	2.1124e+07	3.32664e+06	4.29933e+06	3.95497e+06
DAG(20:2/18:3)	YPKNZQFRRNHQIM-ICMWVQSYSA-N	740571	566954	373352	4.02435e+06	261819	349110	3.01012e+08	4.76342e+07	2.70433e+08	1.54916e+07	1.01302e+07	1.39872e+07
DAG(20:1/18:3)	TYCOHOSLQWDQAF-PITZWMLNSA-N	3.83175e+06	3.53275e+06	2.84042e+06	2.44593e+06	3.4871e+06	3.4851e+06	3.66552e+07	3.42466e+07	2.83029e+06	2.00815e+06	1.11015e+06	1.25768e+06
DAG(20:1/18:2)	YTBITHSVLHBAPO-FSZVMMKHSA-N	471825	377501	123662	957024	770439	595233	1.37249e+08	1.31759e+08	9.53309e+07	5.38123e+07	5.67127e+07	4.96984e+07
DAG(20:0/18:2)	PAZSROGSZMWHFZ-ZARCXLEVSA-N	9.44933e+06	8.40768e+06	6.86673e+06	2.33742e+07	5.03063e+06	4.63275e+06	5.65733e+07	5.77726e+07	5.69177e+07	1.78983e+07	1.89304e+07	1.58974e+07
DAG(18:0/18:3)	UBECYQFWKVVULW-HLMRNWPHSA-N	1.18023e+06	982923	900891	1.40126e+06	1.24892e+06	820026	1.9596e+07	0	9.07693e+07	66641	0	0
DAG(18:0/18:1)	SAEPUUXWQQNLGN-ZZEZOPTASA-N	697497	812392	581925	70789.9	1.04143e+06	1.17727e+06	3.93149e+07	3.83185e+07	5.53385e+06	1.37557e+07	732708	806266
DAG(16:1/18:3)	UUPFPLJLQPYEKS-MVXJGUQMSA-N	0	18417.5	18348.1	314217	584998	420777	1.951e+07	1.81016e+07	1.57046e+07	6.22904e+06	1.28972e+06	1.97972e+06
DAG(16:1/18:2)	BHGPPCIWDXQOMA-RUGCENDASA-N	96628.9	158595	0	149140	182558	433404	1.11592e+07	9.6578e+06	7.50949e+06	3.08339e+06	3.37816e+06	3.15481e+06
DAG(16:0/18:3)	UHPKYXAUVQOHQL-SVNQLWEDSA-N	366598	155893	254693	309966	162603	272087	1.45857e+07	1.66285e+07	9.69737e+06	908281	579501	773101
DAG(16:0/18:1)	YEJYLHKQOBOSCP-ZCXUNETKSA-N	1.55681e+06	1.06774e+06	793841	804972	2.15514e+06	1.70723e+06	6.16807e+07	4.97663e+07	4.93473e+07	2.36206e+07	2.34308e+07	2.38599e+07
DAG(16:0/18:0)	ONCLVQFEAFTXMN-UHFFFAOYSA-N	8.51986e+06	8.37181e+06	7.88882e+06	8.72956e+06	9.04374e+06	8.17103e+06	2.38742e+07	2.50138e+07	1.9063e+07	1.76943e+07	1.658e+07	1.52493e+07
DAG(16:0/16:0)	JEJLGIQLPYYGEE-UHFFFAOYSA-N	43105	25872	62868	137881	97117.3	46530.7	5.22922e+06	5.40141e+06	5.8574e+06	3.46215e+06	3.19442e+06	2.99777e+06
