# Supplementary material for: The Evolution of Lipidomics during Oil Accumulation of Plukenetia volubilis Seeds
Source: Plants (Basel). 2024 Aug 8;13(16):2193. doi: 10.3390/plants13162193 (PMC11360747; doi:10.3390/plants13162193)
Supplement: Supplementary file 1 [file plants-13-02193-s001.zip › Supplementary Table S3.xlsx]

## Sheet: Table S3
		Peak area
Name	InChIKey	15 DAF-1	15 DAF-2	15 DAF-3	70 DAF-1	70 DAF-2	70 DAF-3	110 DAF-1	110 DAF-2	110 DAF-3	QC-1	QC-2	QC-3
PA(18:3/18:3)	SCTIGCPAHAZQNF-YTWBPVBXSA-N	907252	2.81683e+06	148138	1.66528e+07	2.04814e+07	1.69082e+07	2.01347e+08	6.9684e+08	2.79155e+08	3.01802e+07	1.09168e+08	1.14318e+08
PA(18:2/18:3)	AQTVREATJUABJU-DYXXURTGSA-N	5.5715e+06	7.66173e+06	4.79996e+06	1.15657e+07	1.34631e+07	1.39883e+07	1.64342e+08	8.87619e+07	1.03708e+08	4.61433e+07	6.01771e+07	8.72089e+07
PA(18:2/18:2)	OBXRDFNCKFWKNY-MAZCIEHSSA-N	1.42147e+06	5.89182e+06	4.06455e+06	3.39819e+06	1.24796e+06	1.62606e+06	1.6201e+07	1.57205e+07	1.59292e+07	1.63129e+07	9.71035e+06	8.88998e+06
PA(18:1/18:2)	MVSJLGUSXDKOAR-RQOIEFAZSA-N	4.61656e+06	1.08427e+07	3.44592e+06	3.92109e+06	5.66881e+06	1.12765e+07	2.21229e+08	1.52282e+08	1.71563e+08	4.06277e+07	4.17174e+07	2.76193e+07
PA(18:0/18:2)	QYYWMYCDFOLKKH-MLWYYCKJSA-N	0	0	0	34774.3	19538.6	51335.4	2.05894e+07	1.44631e+07	1.18099e+07	4.14238e+06	3.05834e+06	2.82642e+06
PA(16:0/18:3)	IBNMUXZRFLNINV-SVNQLWEDSA-N	1.86683e+06	2.51373e+06	1.51178e+06	4.82272e+06	5.47089e+06	5.20267e+06	1.06605e+08	1.03902e+08	9.0039e+07	1.92338e+07	2.0129e+07	1.91577e+07
PA(16:0/18:2)	YQMUIZXKIKXZHD-BCTRXSSUSA-N	140550	97471.6	65698.6	146873	182318	275657	8.67423e+06	45079.6	29194.5	72539.1	228167	162235
