# Supplementary material for: The Evolution of Lipidomics during Oil Accumulation of Plukenetia volubilis Seeds
Source: Plants (Basel). 2024 Aug 8;13(16):2193. doi: 10.3390/plants13162193 (PMC11360747; doi:10.3390/plants13162193)
Supplement: Supplementary file 1 [file plants-13-02193-s001.zip › Supplementary Table S4.xlsx]

## Sheet: Table S4
		Peak area
Name	InChIKey	15 DAF-1	15 DAF-2	15 DAF-3	70 DAF-1	70 DAF-2	70 DAF-3	110 DAF-1	110 DAF-2	110 DAF-3	QC-1	QC-2	QC-3
PC(18:3/18:3)	XXKFQTJOJZELMD-RSLAUBRISA-N	316268	246134	127988	63203.3	251018	134165	45661.3	159190	288047	176794	195429	137713
PC(18:2/16:1)	MXJSIOFZHUFNNP-BOAYSYCPSA-N	4.40536e+06	4.66476e+06	4.58509e+06	3.03501e+06	3.0825e+06	3.10879e+06	3.52586e+07	6.28383e+06	8.6739e+06	2.96135e+06	2.34049e+07	2.78792e+07
PC(18:2/18:3)	HZGAVPNEGHQJID-OFWSBFIXSA-N	4.20483e+06	3.32551e+06	3.27246e+06	1.97922e+06	2.08512e+06	2.0547e+06	423043	828469	872220	3.14895e+06	3.28375e+06	4.15109e+06
PC(18:2/18:2)	FVXDQWZBHIXIEJ-ZPPAUJSGSA-N	6.19966e+06	5.98197e+06	4.92018e+06	3.80197e+06	4.53771e+06	3.45445e+06	3.18917e+07	3.27456e+07	5.62122e+07	1.57793e+07	1.32579e+06	1.74957e+07
PC(18:1/18:3)	FVQGNFUBHWGFCY-XQPIUBQISA-N	1.56764e+08	1.60487e+08	1.32143e+08	4.05725e+07	5.1583e+07	3.13302e+07	1.07946e+08	1.10281e+08	1.81357e+08	1.4236e+08	1.41442e+08	1.5979e+08
PC(18:1/18:2)	GDWULUGDXGHJIJ-RWLIYIGXSA-N	4.90928e+07	5.25844e+07	3.76959e+07	2.53875e+07	3.75742e+07	2.21211e+07	6.9375e+07	8.88732e+07	1.25767e+08	7.83281e+07	8.07772e+07	7.94843e+07
PC(18:1/18:1)	SNKAWJBJQDLSFF-YEUCEMRASA-N	1.03666e+08	1.09203e+08	9.12777e+07	3.2839e+06	5.04126e+07	3.77578e+07	243056434	2.87228e+08	2.50493e+08	1.469e+08	1.67469e+08	1.66491e+08
PC(18:0/18:3)	WZCLAXMADUBPSG-XDZFUVEGSA-N	1.87508e+07	1.92584e+07	5.33393e+06	1.02355e+07	1.44047e+07	7.91617e+06	117418753	2.18697e+08	2.92144e+08	1.18206e+07	1.44868e+07	1.26591e+07
PC(18:0/18:1)	ATHVAWFAEPLPPQ-LNVKXUELSA-N	219913	293657	123748	15719.9	749243	76654.9	4.78899e+06	3.97469e+06	4.99859e+06	2.92821e+06	2.63213e+06	2.79858e+06
PC(16:1/20:2)	IIGHFIDXVYEMME-BOAYSYCPSA-N	5.30327e+07	4.64758e+07	3.67974e+07	1.36013e+07	2.20727e+07	1.32698e+07	8.55969e+07	8.94321e+07	1.07082e+08	6.55364e+07	3.27734e+07	6.58823e+07
PC(16:1/16:1)	GPWHCUUIQMGELX-YGGBKCGDSA-N	1.12762e+07	9.67799e+06	7.54298e+06	3.90349e+06	3.55255e+06	1.61748e+06	5.11049e+06	5.39544e+06	8.41108e+06	1.4693e+07	1.61461e+07	1.49842e+07
PC(16:0/18:3)	JMAYDGBZRHQJAT-XSMZTDTHSA-N	4.3176e+07	4.11804e+07	3.62547e+07	4.61745e+07	4.51425e+07	3.08001e+07	6.09329e+07	5.55785e+07	9.78166e+07	4.63459e+07	5.20332e+07	5.41967e+07
PC(16:0/18:1)	WTJKGGKOPKCXLL-MRCUWXFGSA-N	1.12901e+07	5.03181e+06	9.32691e+06	4.51834e+06	3.83927e+06	5.17903e+06	3.8675e+06	4.82583e+06	7.47645e+06	7.76415e+06	7.32185e+06	8.61171e+06
LPC(18:3)	WKQNRCYKYCKESD-QNEBEIHSSA-N	555764	1.41748e+06	1.31599e+06	31772.2	497128	1.00887e+06	492753	264300	76719.7	372154	439808	437793
LPC(18:2)	SPJFYYJXNPEZDW-UTJQPWESSA-N	1.87122e+07	1.8927e+07	1.28518e+07	1.07577e+07	1.63124e+07	1.08979e+07	3.04511e+07	3.99527e+07	2.57425e+07	2.28343e+07	2.36094e+07	2.32459e+07
LPC(16:0)	ASWBNKHCZGQVJV-UHFFFAOYSA-N	358299	134055	711312	183548	78145.3	310871	724648	754026	769287	740067	694899	720942
