# Supplementary material for: The Evolution of Lipidomics during Oil Accumulation of Plukenetia volubilis Seeds
Source: Plants (Basel). 2024 Aug 8;13(16):2193. doi: 10.3390/plants13162193 (PMC11360747; doi:10.3390/plants13162193)
Supplement: Supplementary file 1 [file plants-13-02193-s001.zip › Supplementary Table S5.xlsx]

## Sheet: Table S5
BBCH code	Description	about days after flowering
Principal growth stage 7: fruit development
731	Fruit reaches about 30% of the final size。Kernel reaches about 10% of the final size.	15
787	Fruit reaches about 80% of the final size。Kernel reaches about 70% of the final size. The seeds began to turn black	70
799	Fruit and kernel reach 100% of the final size. The seeds turn completely black	110
